# Supplementary material for: Genome-Wide Association and Genomic Prediction of Alfalfa (Medicago sativa L.) Biomass Yield Under Drought Stress
Source: Int J Mol Sci. 2025 Jan 13;26(2):608. doi: 10.3390/ijms26020608 (PMC11765341; doi:10.3390/ijms26020608)
Supplement: Supplementary file 1 [file ijms-26-00608-s001.zip]

Archive with 1 entries (1 files):
- ijms-3398041-supplementary.pdf
